# Supplementary material for: Design of Novel Membranes for the Efficient Separation of Bee Alarm Pheromones in Portable Membrane Inlet Mass Spectrometric Systems
Source: Int J Mol Sci. 2024 Aug 7;25(16):8599. doi: 10.3390/ijms25168599 (PMC11354691; doi:10.3390/ijms25168599)
Supplement: Supplementary file 1 [file ijms-25-08599-s001.zip]

Archive with 1 entries (1 files):
- ijms-3115845-supplementary.pdf
